# Supplementary material for: Transcriptomic and Gene Expression Analysis of Chemosensory Genes from White Grubs of Hylamorpha elegans (Coleoptera: Scarabaeidae), a Subterranean Pest in South America
Source: Insects. 2024 Aug 30;15(9):660. doi: 10.3390/insects15090660 (PMC11432230; doi:10.3390/insects15090660)
Supplement: Supplementary file 1 [file insects-15-00660-s001.zip]

Archive with 2 entries (2 files):
- Supplementary Information.pdf
- Supplementary tables.xlsx
