# Supplementary material for: Transcriptomic and Gene Expression Analysis of Chemosensory Genes from White Grubs of Hylamorpha elegans (Coleoptera: Scarabaeidae), a Subterranean Pest in South America
Source: Insects. 2024 Aug 30;15(9):660. doi: 10.3390/insects15090660 (PMC11432230; doi:10.3390/insects15090660)
Supplement: Supplementary file 1 [file insects-15-00660-s001.zip › Supplementary tables.xlsx]

## Sheet: Table S1. ORs
Supplementary Table S1. Annotation of identified transcripts for ORs
Gene	Unigene	Description	Scientific Name	Max Score	Total Score	Query Cover	E value	Per. Ident	Acc. Len	Accession	Length (nt | aa)	Sequence nt	Length nt	Sequence aa	Length aa	TMD	Full sequence	TPM L2 (1)	TPM L2 (2)	TPM L2 (3)	TPM L3 (1)	TPM L3 (2)	TPM L3 (3)	Log10 TPM L2 (1)	Log10 TPM L2 (2)	Log10 TPM L2 (3)	Log10 TPM L3 (1)	Log10 TPM L3 (2)	Log10 TPM L3 (3)
HeleOrco	TRINITY_DN7857_c2_g1_i1	odorant receptor Or83b [Holotrichia parallela]	Holotrichia parallela	937	937	1	0.0	92.66%	476	AEG88961.1	1434 | 477	ATGATGCAATTCAAGCCCCAGGGCCTTGTGGCCGATTTGATGCCCAACGT GAGGCTAATGAAATTTTCCGGACACTTCATGTTAAATTATTACGCAGACA ATAGCGGAGCTGTGCATACACTAAGACTTGGATTTTGCTTCGGTCATTTA TTTTTATTACTATTGCAATTTGGATTTACATTTGGAAATCTAGTCAAAGA AAGCGATGACGTCAACGATTTAGCAGCGAACACTATCACAGTACTATTTT TCACACATTGTATAATTAAATTCATCTATTTTGGTGTTAGGCAGAAATTA TTTTATAGAACTTTAGGACTATGGAACCAATCGAATAGCCATCCTCTATT TTTAGAATCGAATAACAGATATCATCAGTTGGCTTTGACTAA…	1434	MMQFKPQGLVADLMPNVRLMKFSGHFMLNYYADNSGAVHTLRLGFCFGHL FLLLLQFGFTFGNLVKESDDVNDLAANTITVLFFTHCIIKFIYFGVRQKL FYRTLGLWNQSNSHPLFLESNNRYHQLALTKMRRLLIIVMIGTIGSWIAW TTITFFGESVHTRKDPSNENETITEEVPRLLVRSWYPWDAMSGVPYYITL VYQVYYVGFSMLHSNLLDSLFCSWLIFACEQLQHLKEIMKPLMELSATLD TYVPKSADLFRAPSATSQDNLIDSDYNQRNDEANLKGMYTTHQEMGVTYR SSHLQEFSSGGIGPNGLTKKQELMVRSAIKYWVERHKHVVRLVTAIGDAY GIALLLHMLTSTITLTLLAYQATKIDGVNKYALTVLGYLFYA…	477	7	Complete	0.22	0.72	0.55	177.43	2.86	0.79	-0.657577	-0.142668	-0.259637	2.24903	0.456366	-0.102373
HeleOR1	TRINITY_DN10561_c0_g1_i1	odorant receptor [Protaetia brevitarsis]	Protaetia brevitarsis	182	182	1	2e-51	34.92%	316	QBB72996.1	888 | 295	ATGAATGTTTTGGAATTAATAGGCGAAGATTTACATCACACTTCTAAAAA AATATGGATTTTCCGCTTATTTAATTGTACAGTATACGTTTCTTTACTAT TTCTTCTGGTGTTAAACATCCCGAATGTGAAAACTGATATGTACACAAAA ACCGCAGAATCAGCTATGGTGGCACTACATCCGTTGATAAAATATATCTT ACTTATCTGCCACAAACCAGATTTTGAAAAGCTGCTAGACATCCAATCAA AACGATTTTGGAGACACGAAGGTTTCAATAAAGAAGTTTTAAAGTCGAAC AAGCGCTTGCATAAGATAACAAAATGCGCTCAAGTAATAATGATCGTAGT CGGATACGCAGCTACTTTTGTTTTCTGGATCAGGGCGGCTTG…	888	MNVLELIGEDLHHTSKKIWIFRLFNCTVYVSLLFLLVLNIPNVKTDMYTK TAESAMVALHPLIKYILLICHKPDFEKLLDIQSKRFWRHEGFNKEVLKSN KRLHKITKCAQVIMIVVGYAATFVFWIRAACNDKMIYPMKTWTSKDYLIV NSVLLTSEYYLLYPAVPTIFGYDIFYLSLCIDIITQVRLLKAKLKYLSAI PKKDRMEEIKKYVEHHQLLSRVFSRMRDVFSVMLLFHYFVSLSLTCVALY EFLRGKSSTMHAVEELFHVFIIIFEFAFYTFPAEQIAFEEVELSK	295	5	Incomplete	0.38	0.59	0.32	1.12	0.7	1.13	-0.420216	-0.229148	-0.49485	0.049218	-0.154902	0.0530784

## Sheet: Table S2. GRs
Supplementary Table S2. Annotation of identified transcripts for GRs
Gene	Unigene	Description	Scientific Name	Max Score	Total Score	Query Cover	E value	Per. Ident	Acc. Len	Accession	Sequence nt	Length nt	Sequence aa	Length aa	TMD	Full sequence	TPM L2 (1)	TPM L2 (2)	TPM L2 (3)	TPM L3 (1)	TPM L3 (2)	TPM L3 (3)	Log10 TPM L2 (1)	Log10 TPM L2 (2)	Log10 TPM L2 (3)	Log10 TPM L3 (1)	Log10 TPM L3 (2)	Log10 TPM L3 (3)
HeleGR1	TRINITY_DN1535_c0_g1_i5	gustatory receptor [Protaetia brevitarsis]	Protaetia brevitarsis	130	130	0.55	1e-31	36.53%	215	QBB73010.1	ATGTTACAAATAAGTTTTAATAATTCAAAGAATATAAATTTTCTATTACA TTTACTTGCAATGCCACCAGTGCTATTCGGAAACGTCTTTAGTAACGTCC TTTATATTGGATACGCGATATCTTTCAATTTAGCCATATCATATCTGGCC TATATTGAAATACAGGGGCGTATTAGGCTCGCTTTCGCCAACGGTTACAC CAGCAGCAAGATAAGCGGAACTTTGGCAACGATTTTGCTAGCTCTCACGA ATATTAGCGTTACTATTATTGTAATTTTGAACGCTAATAGCGGTTGTGCA AGGATTGTAGAAAAGATTAGGGACTTTGACAAATGCATTCCAGACTACAA ATTTAAGCGTCAGAATAATAAGAGGAAGCTAATAGTATTACT…	1164	MLQISFNNSKNINFLLHLLAMPPVLFGNVFSNVLYIGYAISFNLAISYLA YIEIQGRIRLAFANGYTSSKISGTLATILLALTNISVTIIVILNANSGCA RIVEKIRDFDKCIPDYKFKRQNNKRKLIVLLVIHIFHVYMILDEVFVSNN FGSGSLMYYRIWDNVLRYRLNVFVVCVYFFVGDLYKRIRHINVTLRETTE CLGQQLFKKHYSIAKSTMYIWQIPDTTRNASKAYGIVVDVVDIFNNIFGW LLLILMANYLLVCIIAFSLVLQTRAIENISIRPTTWLINVILSAVIGAAA LSSICNKTTKAARKTANLAYSLLVSLHTKEHFGEGELLIANAILLIRQTT SYYPRFTAAGFFSVDYSGLFTLMNLLTSYVIVLIQFV	387	7	Complete	19.01	0.59	18.65	24.9	43.36	28.02	1.27898	-0.229148	1.27068	1.3962	1.63709	1.44747

## Sheet: Table S3. IRs
Supplementary Table S3. Annotation of identified transcripts for IRs
Gene	Unigene	Description	Scientific Name	Max Score	Total Score	Query Cover	E value	Per. Ident	Acc. Len	Accession	Sequence nt	Length nt	Sequence aa	Length aa	TMD	Full sequence	TPM L2 (1)	TPM L2 (2)	TPM L2 (3)	TPM L3 (1)	TPM L3 (2)	TPM L3 (3)	Log10 TPM L2 (1)	Log10 TPM L2 (2)	Log10 TPM L2 (3)	Log10 TPM L3 (1)	Log10 TPM L3 (2)	Log10 TPM L3 (3)
HeleIR1	TRINITY_DN14523_c0_g3_i1	ionotropic receptor 6 [Holotrichia parallela]	Holotrichia parallela	582	582	1	0.0	92.28%	488	AVH87294.1	ATGATTACTCCAATAGAAAATGCTGAAGATTTAGCCAGTCAAACCGATAT ACCTTATGGAACGTTAGATAGCGGATCTACTATGACATTCTTCAGGGATT CTATGATTGAAACTTACAAGAAAATGTGGCGATTTATGGAAAATCGAAAA CCATCGGTTTTCGTTCCAACTTACGATGCCGGTATAAAGAGAGTGCTTGA CGGAAATTACGCCTTCCTAATGGAGTCCACAATGTTAGATTATACAGTAC AAAGAGACTGTAATCTAACTCAAATCGGGGGACTTCTTGATTCCAAAGGC TACGGCATTGCTACACCAATGGGCAGTCCGTGGCGAGATAAAATTTCGTT GGCCATTTTAGAAATGCAAGAGAAAGGCGAGATTCAGATGCT…	897	MITPIENAEDLASQTDIPYGTLDSGSTMTFFRDSMIETYKKMWRFMENRK PSVFVPTYDAGIKRVLDGNYAFLMESTMLDYTVQRDCNLTQIGGLLDSKG YGIATPMGSPWRDKISLAILEMQEKGEIQMLYDKWWKNTGDICTRNEKGK DSKANSLDVDNIGGVFVVLLCGLAFAVIVAIFEFCYNSKKTALTEKRSSS VPQQSLCSEMGGEFCFALRCRGSRQRPALRRQCSKCLTGATYVPAILDIP PHHAQPPRRINPTNDLSQSCHEETIVRVREHSAHEIERFPMREEFEVT	298	1	Incomplete	1.24	1.69	1.63	0.94	1.84	1.22	0.0934217	0.227887	0.212188	-0.0268721	0.264818	0.0863598
HeleIR2	TRINITY_DN19932_c0_g1_i2	ionotropic receptor 13 [Sirex nitobei]	Sirex nitobei	1597	1597	0.99	0.0	81.62%	972	QHN69194.1	ATGAGTGCCGGTTTTTTACAGACGCTTGTTTTGTTGACATTTGTCATTGG TGCTTTGACCTCTAGTGATAAAATTCCGCTAGGAGCCATATTCGAACAAG GAACAGATGAAGTGCAGACAGCGTTTAAATTTGCTATGCACAATCATAAT CAAAACGTGACAGCCAGGAAATTTGAACTACAAGCTTACGTAGATGTCAT AAATACCGCAGATGCGTTTAAGCTATCTAGATTAATATGCAATCAATTTC AAAGAGGGGTATTTTCGATGCTGGGTGCCGTATCACCGGACTCGTTTGAT ACGCTACATTCCTACAGCAATACATTCCAAATGCCGTTCGTAACGCCGTG GTTTCCGGAAAAAGTGCTGGCTCCATCGTCGGGGTTCCTGGA…	2787	MSAGFLQTLVLLTFVIGALTSSDKIPLGAIFEQGTDEVQTAFKFAMHNHN QNVTARKFELQAYVDVINTADAFKLSRLICNQFQRGVFSMLGAVSPDSFD TLHSYSNTFQMPFVTPWFPEKVLAPSSGFLDYAISMRPEYHQAIIDTVRY YGWHKIIYLYDSNDGLLRLQQIYQGLIPGNESFQVSTVRRISNVTEALVF LRGLEEQSRWEHKYVVLDCSADMAKEIVVSHVRDIALGKRTYHYLLSGLV MDDRWESEVIEYGAINITGFRIVDVSRKHVKDFLDGWKKLDPITSQGAGR ESISAQAGLMYDAVFVLVEAFNKLLRKKPDVFRNNMRRGQIFNNGSKGLD CNASGGWVTPWEHGDKISRFLRKVELEGLTGEIRFSEDGRRQ…	928	3	Complete	2.6	2.59	2.74	4.18	4.8	4.47	0.414973	0.4133	0.437751	0.621176	0.681241	0.650308
HeleIR3	TRINITY_DN3677_c0_g1_i1	ionotropic receptor [Protaetia brevitarsis]	Protaetia brevitarsis	1458	1458	1	0.0	79.15%	896	QBB73017.1	ATGCGTGTGGTTGTCTTGTTACTGTTAGTTATTCTCGCTCTCGTAAAATC GGATATAGAAGACTGTTCAGTGGGACTGTTGCAAGACGATGATGATCCAA TAAAGAAGATAGCCTTCATGGCGGAAACCGAAAACCTCGGGTTTGATACC AGTATAGAATCGGTGACACCATTCCGTTCCTACGACACTCTAAGCATGAC GTGCCAAATGGTAGAAAACGGTGTCATCGCCCTTTTCGGTCCGCAATCGG AGGACAACGCCCAAATAGTCCAATCCGTTTGTAACAACAAAGACATTCCC CATATCGAGACCAGATGGGACGACAATCCGTCGAAACTTACTAACACCTT GAACTTATACCCTCACGGTCCAACCCTTGGTAAAGCATTCGC…	2670	MRVVVLLLLVILALVKSDIEDCSVGLLQDDDDPIKKIAFMAETENLGFDT SIESVTPFRSYDTLSMTCQMVENGVIALFGPQSEDNAQIVQSVCNNKDIP HIETRWDDNPSKLTNTLNLYPHGPTLGKAFADLVETRQWDTFTIFYEDNE SLARISEILKRDREFSIAIKQLDVNGTGNYRPILKAALKSDHTRFIIDCH IDHLSAILQQAQQVGMMTSRYYYLITNLDLQTVDLEPYKYSDANITGVRM VDPEAEATIRLANIISSKKAELEIEPSDAEPILPSEIRTETALLVDGLNL LRKSLDHLEGLNKCTTDITCQDKKGWTHGSTTINYIKMTAIAGVTGPVRL DSEGHRTEFNLDIIELRENGLNKVATWNMSDGIIFVVDDKVD…	889	3	Complete	30.09	39.59	37.55	19.06	25.68	19.04	1.47842	1.59759	1.57461	1.28012	1.4096	1.27967
HeleIR4	TRINITY_DN13311_c0_g2_i2	chemosensory ionotropic receptor x [Anomala corpulenta]	Anomala corpulenta	1289	1289	0.93	0.0	70.90%	845	AKC58590.1	ATGGCAAGTGTAGGGAGAATGTGCAGCAAAACGTGTTTTTTGATATTTTT AATTCTAATATTGAATAATGGATGGGTTAGATCGAAAAAAAGAGCGTTCA GCATTGGAGCAACTTTTCATACTTCCCAGGATGAGTTAGAAGCGGCTTTC AAAGTGGCTATCAACGATATGAACGCCAGATATTCACATCTGCCCTTTTA TTTGAAAGGACTCGCCATCAAATACGATGGTGGCAATGGTTTCGCGCTTT CTCGAAAAACTTGTAGCTTATTAGCGAGAGGTATCCATGCGATAATAGGG CCGAATTCGCATAGAATGTCCAAGCACGTTGGTGCACTTTGCGCTAGAAA AGACGTAACCCAGATTCTGACTCGTTCCTATTCGAGCTATGA…	2718	MASVGRMCSKTCFLIFLILILNNGWVRSKKRAFSIGATFHTSQDELEAAF KVAINDMNARYSHLPFYLKGLAIKYDGGNGFALSRKTCSLLARGIHAIIG PNSHRMSKHVGALCARKDVTQILTRSYSSYEDHHYFTVNLHPHPPIVEQI ILHLLEELDWRKFMIIYQNDDSLSKIHQLLSYRSSTYDIKLAQLTLDDRN SYRFMLNDVKNRGEKYFVVVCDLETLKIFLQQVQQVGLLSEKHHYIIYNF DMDNIDVEPYQYGGCEVISIRFFDPSNTEVVDAYNMFNEALYLDFGIETN AQTLSLETALVMDAIKLIHTSIRDYMPAHDINHQPLYCNDSGSWWHGTSF LNFMNMANFNGYTGPIRFDAHGHRSDFEAEIIALTINGLIKI…	905	3	Complete	2.1	2.47	2.03	2.54	5.42	2.97	0.322219	0.392697	0.307496	0.404834	0.733999	0.472756
HeleIR5	TRINITY_DN5615_c0_g1_i1	glutamate receptor ionotropic, kainate 2-like [Onthophagus taurus]	Onthophagus taurus	966	966	0.98	0.0	53.75%	890	XP_022911458.1	ATGTGGCGGAGTCTTATTTTGTTTTGTTTTATCATTTCTTGTATGGGAAT TAATAATATTCCAATTGACGTAGGAATTTTGTACTCAGACGATGATCCAG TAGCAGATATAGCCATCAGACATATAGATGTTCGATATACCCTAATGACC AACTATTCTTTGGACGCTCGCGTAGTAAATATAAAAAATATGGATAGTTT TACCATCGAAAGCATCGTTTGTAAGATGATCGAGAAGGGAATCTATGGAA TTATCGGTCCTACGACCCCAGAAACCAATCTTATCGTACAATCCGTTTCC GAAATGTTCGAACTACCCCAACTGCAAACCTTCTGGAATCCAGCTATGGA TGATTCAGATAATAGAACGCAAGTGTTGAATTTGTACCCTGA…	2661	MWRSLILFCFIISCMGINNIPIDVGILYSDDDPVADIAIRHIDVRYTLMT NYSLDARVVNIKNMDSFTIESIVCKMIEKGIYGIIGPTTPETNLIVQSVS EMFELPQLQTFWNPAMDDSDNRTQVLNLYPDATMLATALATLVKKMNWRS YALVYEDDESLVRIQEVLKLRRADADDFPITIRKLIPGDDHSTLLKEIKA GMQTHIILACHSNRIMGILEQADRISMLEEYRSYILTSLDAHTLDFSGLE NNQANITTLRMIATNKNSVRNVIRDWEFMEEQFHRPIKIDPETVKLSTAL LHDALNSFMTTFIELAYTRTFSPNPLSCEKKTKSVHGLEIAEYHKLRPLF NGTFSEPLTGTIEFDSFGRRRNFKLQVVELYNGQFRQTGEWS…	886	3	Complete	1.19	2.21	2.04	1.19	2.69	1.91	0.075547	0.344392	0.30963	0.075547	0.429752	0.281033
HeleIR6	TRINITY_DN31_c1_g1_i10	ionotropic receptor [Anoplophora chinensis]	Anoplophora chinensis	831	831	0.91	0.0	49.07%	911	AUF73078.1	ATGAATATTTTTACCGTTTTCGCTTTCATTATATGCTCCTTCAATTTGAT TTACACGTTTCGTGTAAATTTAGGAGTGCTGCATCATGAAGCGGCTGATC CTTTAAATAGCCAAGTATTGCGACGTGTACATCGTTTTTACCAAAGTCGA ACTCCACCCCAAATAAATTTTATCGAAACGCACGTTGTCGATATTCTAGC AGCGAACTGCACGCTTTGCGAAGTTGTAAACGTGGGTGTGATAGGTATAA TCGGACCCGCATTTCAGTCTGTCACGCCAATTTTGCAGTCAATATGCGCC AATTTAGAAATACCCTATCTAGAATACATGTGGAAACCGACTTGTACCCC TCAAAAGATGTCATTAAACTTTTTCCCGGAGAGTCAGTTGTT…	2751	MNIFTVFAFIICSFNLIYTFRVNLGVLHHEAADPLNSQVLRRVHRFYQSR TPPQINFIETHVVDILAANCTLCEVVNVGVIGIIGPAFQSVTPILQSICA NLEIPYLEYMWKPTCTPQKMSLNFFPESQLLAKGVAALAGAMEWKSFTVL YENVEALTKLADVLKMNVSKDLPVIFKQIYPGDDYRTIFKQVKNYTENTV IIDCELNHVIPILFSAKEVGMLELHNKYLLTNWDAHTLDFTVLNSTANIT AISLLNTSTSKLRHAAKEWSDGWHHPIKPEEVRIEQAILYDATFFFLRRY FELKNTDGLASFVSEPLLCNERKTLQRGFRMYSYMISKSEDILQKSEEIK EALTAPIRFDKYGRRIDFTIYAVEIISGVKEVVAEWNPKMNN…	916	3	Complete	16.32	18.74	18.26	15.11	23.26	18.17	1.21272	1.27277	1.2615	1.17926	1.36661	1.25935
HeleIR7	TRINITY_DN1394_c0_g2_i5	ionotropic receptor 17 [Holotrichia parallela]	Holotrichia parallela	738	738	0.5	0.0	76.96%	465	AVH87305.1	ATGCCGGTGGTGTTTAGATTGCTATTCGTTTGTTTCTGTTTGTTAAAAAT TAATAGTGCCGTAGATGCTGTAGAAACGTATACGATCGGGGCACTGCTTC ACGAAGACAGCGATGAAATCGAAGCAGCTTTCAAATGTGCTGTTAAGCAT TTCAACGCATTCAACAACGCCATCTTCTTTAAGACGAGAATCGAACACGT TTCGAAGCAAAATTCGTTTACGGTTTATCAATCGGCTTGCAAAATGTTAG AAGATGAGAAAAAGGGTTTAGCAGTACTATTTGGCCCTCCAAGTACTCCT GTAGCTGCAATAGTGGACTCGATTACGAGCAAAATTGAATTACCCAACAT GCAAATAAACCCACCATCAGTTCTATGGCCTTATCGCGGTTC…	2736	MPVVFRLLFVCFCLLKINSAVDAVETYTIGALLHEDSDEIEAAFKCAVKH FNAFNNAIFFKTRIEHVSKQNSFTVYQSACKMLEDEKKGLAVLFGPPSTP VAAIVDSITSKIELPNMQINPPSVLWPYRGSSVFSINVHPNMDQLQKGIA KIVESLQWRAYAILYENLDSFIRLQGVIEMSRIGKENMILRRFEPPNFRI ALKEIKQLGYAHMIIDYDARYLVDIFEQAKELDMTGYLYNYFLVSSDAHT VDLNHLDTIANITSITITDSSSKLVHRFARECNVGKINPTNNSDQIPNTY VKLQPSLMWDATNFFMQAFYELYLTGNHVVTRLSCDGPERGNHSFHLANY MKIRPIPNTITGQIHFRNEQRSSLVLYVVEIRGGDVRKIAVW…	911	3	Complete	12.45	12.22	13.17	6.8	12.83	10.25	1.09517	1.08707	1.11959	0.832509	1.10823	1.01072
HeleIR21a	TRINITY_DN14621_c0_g1_i1	ionotropic receptor 5 [Holotrichia parallela]	Holotrichia parallela	132	132	0.98	1e-33	46.95%	405	AVH87293.1	ATGATTAAATTTGAACGTGATATCAGGTGGGAGTTGGTCAGAACCGCAAC TGGAAAACTATTGCAGGCATATAGCCCAACTTTAAAGATGATGACTCTAG AAGATCGTTCTTTAACCCTAGACGATACACAAGGAATGTTTCTACTACTC GGGGCAGGGTTTTTACTAGGATTTATTTCTGTAATATTTGAAGCAGCAGG AGGTGGTTTTAAGTGCTACAAGAAACCGACCAATACACCACACAGCATAG CAAGCAACCCTAGGATACATGACACGCCTACACTGAGGGAAAGATATGAT TCTATCGAAGCTGACCATGATATGATCGTTGCCAATGGTCATGAAATTGA AGTTGGTATCTATCGAAATAAATCTGGTAGGCCTTACTTAAG…	462	MIKFERDIRWELVRTATGKLLQAYSPTLKMMTLEDRSLTLDDTQGMFLLL GAGFLLGFISVIFEAAGGGFKCYKKPTNTPHSIASNPRIHDTPTLRERYD SIEADHDMIVANGHEIEVGIYRNKSGRPYLRKRNRETKFGTKHHFENFFG EDTS	153	1	Incomplete	1.11	1.23	1.12	0.33	0.16	0.16	0.045323	0.0899051	0.049218	-0.481486	-0.79588	-0.79588
HeleIR25a	TRINITY_DN5489_c1_g1_i1	ionotropic receptor 27 [Holotrichia parallela]	Holotrichia parallela	142	142	1	5e-37	79.07%	912	AVH87315.1	ATGAAATGCGAAAAACAAGACGACCAATCCGATGGTATCAGCATTCAAAA TATTGGAGGTGTATTTATTGTCATTTTCGTGGGCATTGGTTTGGCTAGTA TTACTTTAGCCTTTGAATATTGGTGGTACAAGTATAGAAAAACTGCTAAA GTTATTACAATCCAAGACACAACTTTACGAACTGTGCCTAAGCAAAAAGC AATTCCATCAACTTCAAAAACACTTGCACCCAGTAAGCTATACCTAAGAT CACGTTTTTGA	261	MKCEKQDDQSDGISIQNIGGVFIVIFVGIGLASITLAFEYWWYKYRKTAK VITIQDTTLRTVPKQKAIPSTSKTLAPSKLYLRSRF	86	1	Incomplete	0.83	0.32	0.59	0.91	0.83	1.46	-0.0809219	-0.49485	-0.229148	-0.0409586	-0.0809219	0.164353
HeleIR68a	TRINITY_DN11429_c0_g1_i1	glutamate receptor ionotropic, delta-1 [Onthophagus taurus]	Onthophagus taurus	306	306	1	2e-96	68.52%	760	XP_022912663.1	ATGACTGCTATACTAGCAAATCCAGCTCCAAGGGTCACTATAAATACTTT ACAAGAGCTGGTGGATAGCAAATTATATCTAGGCGGCTGGGGTGAAGTAA ATCGGGAATTATTCAAAACCTCCTTGGATCCGATTACGCAAATTATAGGC GCCAAATTCGAATATATCAACGATACTAAAGAAGCCATAGTGAAAGTTTC GGAAGGAAACTTTGCTCTATACGAAAACACATATTTCCTTAAAGAGATTT CCGTACTTCGCCAATCACAGCAAACTCTATCGGTAGAAGATCAAACCAAT AAAAATGATAGGAATCTTCATATCATGAAAGATTGCGTCATCACTATGCC GATTTCCATAGGATTACAGAAGAATTCTCCGATCAAGCCTAG…	627	MTAILANPAPRVTINTLQELVDSKLYLGGWGEVNRELFKTSLDPITQIIG AKFEYINDTKEAIVKVSEGNFALYENTYFLKEISVLRQSQQTLSVEDQTN KNDRNLHIMKDCVITMPISIGLQKNSPIKPRVDMYIRRVLEAGLIRKWLD DVMQPTLNAEIPGISGTTKAIMSMRKFIGAIVALGIGYFVSLVALCVELV YFHFAVRKH	208	1	Incomplete	0.64	0.49	0.54	0.62	1.29	0.75	-0.19382	-0.309804	-0.267606	-0.207608	0.11059	-0.124939
HeleIR75a	TRINITY_DN2602_c0_g1_i3	ionotropic receptor [Protaetia brevitarsis]	Protaetia brevitarsis	89.4	89.4	0.86	2e-18	50.67%	432	QBB73024.1	ATGTTTATACATAGATATTTTAGTTTTAGACGGATGATTGAAAGGGGACT TTTACATAGAGAGCTTAATAGATTGTTGAGAAAAAAACCGGCCTGTTTGG CTAACGTTGATTTTGCAGCGTTAACACTAAACGATCTTTCCGCTGCATTC GTTTTATTTTATTCTGGTGTAATTTTATCATTGATAATATTGTTTCTAGA GCACTTACATATTCGATTGTCTCATTTGTATAACAGAAAAGCCAATAATA TTGAAGTAAATTGA	264	MFIHRYFSFRRMIERGLLHRELNRLLRKKPACLANVDFAALTLNDLSAAF VLFYSGVILSLIILFLEHLHIRLSHLYNRKANNIEVN	87	1	Incomplete	3.74	4.53	3.9	3.7	4.9	3.62	0.572872	0.656098	0.591065	0.568202	0.690196	0.558709

## Sheet: Table S4. OBPs
Supplementary Table S4. Annotation of identified transcripts for OBPs
Gene	Unigene	Description	Scientific Name	Max Score	Total Score	Query Cover	E value	Per. Ident	Acc. Len	Accession	Sequence nt	Length nt	Sequence aa	Length aa	Signal P	Full sequence	TPM L2 (1)	TPM L2 (2)	TPM L2 (3)	TPM L3 (1)	TPM L3 (2)	TPM L3 (3)	Log10 TPM L2 (1)	Log10 TPM L2 (2)	Log10 TPM L2 (3)	Log10 TPM L3 (1)	Log10 TPM L3 (2)	Log10 TPM L3 (3)
HeleOBP1	TRINITY_DN19276_c0_g1_i1	odorant binding protein 1 [Hylamorpha elegans]	Hylamorpha elegans	270	270	0.96	4e-91	100.00%	131	AMR98353.1	ATGAAGACCATTGCAGTAGTAGTATTATTATTTGCATCTTCGGTTTTATG TCAAGATTCCGCCGAAGACAGACAGGAACGGATACGCAAATATCGCGAAG AATGCGTCGAGGAAACCAAAGTTGACCCGACCCTTATAGATAAGGCAGAC GCCGGCGATTTCTCAGATACCAAGGAACTGAAGTGTTTCGCCAAATGCTT TTACATGAAAGCCGGTTTTATAAACGAACAAGGTGAATTGCTCATGGACG TTGTGAAGGAAAAAATTCCGCCAGAACACGACCGTGAAAAAGCATTAGCG ATTATCGAACTGTGCAAAAACCTAAAGGAGTCGGACACATGCGAAACGGC ATACGCGATCCATAAATGTTACTTCCAGAACGCCCACGCAGC…	411	MKTIAVVVLLFASSVLCQDSAEDRQERIRKYREECVEETKVDPTLIDKAD AGDFSDTKELKCFAKCFYMKAGFINEQGELLMDVVKEKIPPEHDREKALA IIELCKNLKESDTCETAYAIHKCYFQNAHAANLHKN	136	Yes	Complete	7	9.73	8.79	11.53	27.61	15.38	0.845098	0.988113	0.943989	1.06183	1.44107	1.18696
HeleOBP2	TRINITY_DN22_c0_g1_i2	general odorant-binding protein 69a [Agrilus planipennis]	Agrilus planipennis	57.4	57.4	0.56	5e-07	32.98%	134	XP_018331136.1	ATGTGCATCTACGAGATGAAGGCGAATTTGCTTGTGCTCGTCGTTATATT TTCTCTTGCCAGGAGTGTCACTCCGGCAATAACACTAACTCAGACCCTAA AATTGGAGACCGTACATTTTACTTGTGCAATGGGAAGTGACGTTCAACTA CAATCGATAAAAAACTCACTCAACGCCATTTACACCGACGACAATAAACT CACACTATACTTCCAATGCGTATTCAGAATGTATGGGTACGTAGACAAAG ATGGCAGCCTGAAGAATGAAACTATGTTAAATTCAATTCCGTCGGAAGAT AAAGACAAGTCGTATACGGAAGATGCCATCAAATCCTGTCAATACGTCTG GACACCCACATCAGATGCAATAGCTTATGAATTTTTCAAATG…	501	MCIYEMKANLLVLVVIFSLARSVTPAITLTQTLKLETVHFTCAMGSDVQL QSIKNSLNAIYTDDNKLTLYFQCVFRMYGYVDKDGSLKNETMLNSIPSED KDKSYTEDAIKSCQYVWTPTSDAIAYEFFKCFRNKTDAAAYWTTLKELSS KNDKQDVSNVLVDFLL	166	Yes	Complete	72.94	52.48	66.84	99.79	125.07	113.65	1.86297	1.71999	1.82504	1.99909	2.09715	2.05557
HeleOBP3	TRINITY_DN19928_c0_g1_i1	odorant binding protein 3 [Hylamorpha elegans]	Hylamorpha elegans	274	274	1	2e-92	100.00%	149	AMR98354.1	ATGAAACATACCAAAATGAATTTCTTCGCGTTGCTATTCCTGAGCGTAGC TTTAATTCGTGAAATTACCAGTGCCGAAACCTCATCGGATGCTTTGCGTA GAAAAATTTGCATTCAACAAACCAACGTGAATCCATCCCTCGTCGACAAA GCGAACGAAGGGCAGTTTTCCGACAAACGAGAGCTGCAATGTTATTTCAG ATGCTATTACTTGGAATCTGGTTTCATTAACGACTCTGGCGAGATTCAAA CCGACATTATAAAATCCAAGATTCCCCAGAAATTAGACAGAAAGACGGCC CAGCAGGCGATCGATACTTGCAAAAAAGTGAAAGGACTGGATTCATGCGA AACTGCTTACGAATTGCAAAAATGTTTGTATGATAATAAAGT…	402	MKHTKMNFFALLFLSVALIREITSAETSSDALRRKICIQQTNVNPSLVDK ANEGQFSDKRELQCYFRCYYLESGFINDSGEIQTDIIKSKIPQKLDRKTA QQAIDTCKKVKGLDSCETAYELQKCLYDNKVKL	133	Yes	Complete	46.77	53.33	62.08	78.56	92.41	76.6	1.66997	1.72697	1.79295	1.8952	1.96572	1.88423
HeleOBP4	TRINITY_DN2082_c0_g1_i1	odorant binding protein 4 [Hylamorpha elegans]	Hylamorpha elegans	228	228	0.85	6e-75	96.52%	115	AMR98355.1	ATGAAATATTTTATTCTCTTGTGTTTTCTTACATGCGTCATAACAAAGAT CTATGCCAAACCGCCACCGTTCATGGACGACATGCACCAGTACAGGGACG ATTGCCTTAAAGACCTAGGTTTACCTGCAGACACTGCTACACATCTTCCG CCTTCTGCCGATGGGGGTCCACCATCAAATAACGAACCCTCTCACGATAT GAAATGCCTACTCAATTGCCTATTACGAAAGGGTGGCATACTGAATAGCA GCGGGGTTCTCCAACCTGACAAAGTGAAATTATCTGTTGATGCTAGCGTT GTAGATTTGAACAAGTGTACCACCGTAACTGATTCGGATCCTTGTCAACA GAGCTATTTGATAGAAAGATGTATCTTGGATCAGTTGCCGAA…	405	MKYFILLCFLTCVITKIYAKPPPFMDDMHQYRDDCLKDLGLPADTATHLP PSADGGPPSNNEPSHDMKCLLNCLLRKGGILNSSGVLQPDKVKLSVDASV VDLNKCTTVTDSDPCQQSYLIERCILDQLPKQSM	134	Yes	Complete	44.49	26.61	32.22	66.78	87.24	76.54	1.64826	1.42504	1.50813	1.82465	1.94072	1.88389
HeleOBP5	TRINITY_DN1349_c0_g1_i15	odorant binding protein 11 [Anomala corpulenta]	Anomala corpulenta	285	285	1	2e-94	58.96%	212	AKC58532.1	ATGAACTTCGTAATTGCCGTCTTCTTCTGCAGTCTAGGTTTGATTCATGC CTACGACTTTGAAGATCAAGCCTACAATCAACTCTTAGTTGAACAATTCT CTCTCTCAAATCCCAGAGCACGCCGAGATACAGAAAAGCAATGTGTAGAT CAAGGCAGTTGTTGCAGCGACGATGCTATTCAAAACTACCATGCCAGTGA TAAGGACTCACAAGAGCAGTGTTCCAAAGAACTAAACTTTGATCGTAAAA CCATTCGTGGACCGCTAACAGATGACCAGAAAAAAACGCTGAAGTGTGTA GTCGAATGTATTGGCAAAAAGAAAGGATACTTGAACGCTGATGGTGAATT AATCAAAGCAAATTTAATTAGCGAGATTAAAGAAAAACTACA…	639	MNFVIAVFFCSLGLIHAYDFEDQAYNQLLVEQFSLSNPRARRDTEKQCVD QGSCCSDDAIQNYHASDKDSQEQCSKELNFDRKTIRGPLTDDQKKTLKCV VECIGKKKGYLNADGELIKANLISEIKEKLQAVTWLVPELDSMFETCIQD TKNPVKQGKQCNDIGMTVGHCVWKEIQLRCPLTQQQNPEKCEGLKEYLKK NNRFPPPPPLKC	212	Yes	Complete	356.36	1047.44	457.32	83.73	293.11	121.61	2.55189	3.02013	2.66022	1.92288	2.46703	2.08497
HeleOBP6	TRINITY_DN6663_c0_g1_i1	odorant binding protein 6 [Hylamorpha elegans]	Hylamorpha elegans	251	251	0.86	2e-83	100.00%	125	AMR98356.1	ATGAAGTGTATGTTAGTAGCTGTATTTTTACTTGCTTCACTTCTCCAAGT GCAAGGCCAAACTTACGATGAAGAAAAACAAAAACTTCGTCAACAAGCGA TGAATACCCTCGGAGAATGTAAGACCAAAGTTGGCGCATCTGATGAAGAT ATCCAAGCTATAGTGAACAAACAACTTCCCACTACGAAAGCAGGCTTATG CATGCTGGAATGTGGCTTCAGCACGGTAGGCATCATGACTAACGGTAAGT TAGATTCCGCGAACACTTTGAAGATTCTGGCGCCAGCTTTGAGCAAGAAC GAGGACAAGAGCAAGAAGGTGACGGAAGCGCTAAATAATTGTGAGAAAGA AGTTGGAAATGGAGGAGCCGATGGTTGTGAAACGGCCAAGTT…	435	MKCMLVAVFLLASLLQVQGQTYDEEKQKLRQQAMNTLGECKTKVGASDED IQAIVNKQLPTTKAGLCMLECGFSTVGIMTNGKLDSANTLKILAPALSKN EDKSKKVTEALNNCEKEVGNGGADGCETAKLIAECFKKESMKSA	144	Yes	Complete	6.18	6.62	6.65	7.82	19.72	9.29	0.790988	0.820858	0.822822	0.893207	1.29491	0.968016
HeleOBP7	TRINITY_DN3238_c1_g1_i3	odorant-binding protein 2 [Holotrichia oblita]	Holotrichia oblita	185	185	0.96	5e-57	56.85%	159	ACX32049.2	ATGAAGTCTGTATTAGTGATTACTTTCCTTGCCTTGTGCTCATATATGGT ATTGGGTGAAACCATTCAAGAGCATGGGAAAAGGGTTTTAGAGAAGATTA TGGACACAGGAGCAAGTTGTGCGGAGAAGCTTGGTGCAACTCCAGAAGAC ATGGAAAAGCTGATGAAAAAGGAGCTTCCCGACAGCAAAGCCGCCCAATG CGTCATATCTTGTGTCAATAAAGCGTTCCAACTTCAAAATGAAGATGGAT CAATCAATAAGGGTGTCATGCCACCAAGTATGGCAGACATAAAAGGAATT GACGAAGACATTTACAACAAAATGGCTACAGTTTGGGACATTTGCAGTCA AAAGGCCGTTGGATCTGGTGACGAATGTGATGCCGGCATACA…	459	MKSVLVITFLALCSYMVLGETIQEHGKRVLEKIMDTGASCAEKLGATPED MEKLMKKELPDSKAAQCVISCVNKAFQLQNEDGSINKGVMPPSMADIKGI DEDIYNKMATVWDICSQKAVGSGDECDAGIHLVKCMKEESEKLGLTKEAM GF	152	Yes	Complete	149.59	154.75	188.9	156.28	526.73	306.76	2.1749	2.18963	2.27623	2.1939	2.72159	2.4868
HeleOBP8	TRINITY_DN4851_c0_g1_i1	OBP19 [Holotrichia parallela]	Holotrichia parallela	249	249	1	2e-80	57.60%	215	AKI84377.1	ATGATCTTTTTTACAATTGTGTACATTTCCTGTATAATTTCAGCAGCTCA ATCGTTAGAATGTGAATTATCCTCAAATCAAAATCAGGAAGATATTAAAC GATTTACAAACATGTGTATGACAAAAACCGTAACGAAAACTGATGAATTT ACGGAAAACGCTTCTTCGGGACAAAGTTACGAGAATTCTTATGAAGATGA AGCACATTCGTCCTTAGAGGAAATTCCAGACGCTAGAGCACTGTCTAAAG GAAACATTTCCAATTCGACCAAATCTACAATTAATAACACTCGGGATGGG GAAAATTTAAATAATACAGAAATTACGAACGATTGCGTCGTCCAATGCGT TCTGAAGCAATTGGGAATGGTTGATCCCAGTGGTTATCCAGA…	615	MIFFTIVYISCIISAAQSLECELSSNQNQEDIKRFTNMCMTKTVTKTDEF TENASSGQSYENSYEDEAHSSLEEIPDARALSKGNISNSTKSTINNTRDG ENLNNTEITNDCVVQCVLKQLGMVDPSGYPDHVKISENLMKGIDNRELKD FLQDSTDDCFQLMEQDEHVDHCYFSTQLIKCLAEKGKSNCGDWPMTDLPF HHIL	204	Yes	Complete	8.56	6.51	10.37	13.06	24.13	19.4	0.932474	0.813581	1.01578	1.11594	1.38256	1.2878
HeleOBP9	TRINITY_DN5452_c0_g1_i1	odorant binding protein 9 [Anomala corpulenta]	Anomala corpulenta	169	169	0.99	4e-51	59.85%	133	AKC58530.1	ATGAAGCAATTTGTTGTTGTTGCAGTTTTGTGTGTCCTAGCGACCGTCCA GGCACTAACAGACGAACAAAAAGCGAAAGTAAAGGCCAATTCTGAGAAAT GCGTAACTCAGACGGGAGTGGACCCGGCCCTAGTCGCAAAAGGTCGTAAA GGAGAATTCAGCGATGATCCAAAATTGGTCGCCTTCATCTACTGTTTCTT ACAAGCAAGCGAAATCGTAGACAAGAACGGTGATCCCATAGTTGACAAGA TTAAGCAGAAATTAGGCAGCGACGTCACGGAGAAGGAAATCGATGAATTG CTCGCAAAATGTAAATTTACCGATCCAAGCCCGGCTAAGAAGAGCGCACA ATTTTACAAGTGTTATTACGCAAATTCTTCAAAACAGATCGA…	402	MKQFVVVAVLCVLATVQALTDEQKAKVKANSEKCVTQTGVDPALVAKGRK GEFSDDPKLVAFIYCFLQASEIVDKNGDPIVDKIKQKLGSDVTEKEIDEL LAKCKFTDPSPAKKSAQFYKCYYANSSKQIELA	133	Yes	Complete	3497.28	2530.27	2861.15	4958.16	5475.18	4931.94	3.54373	3.40317	3.45654	3.69532	3.7384	3.69302
HeleOBP10	TRINITY_DN6057_c0_g1_i1	odorant binding protein 1 [Anomala corpulenta]	Anomala corpulenta	244	244	1	8e-81	86.67%	135	AGZ93682.1	ATGTTGAAGTTAGTTGTACTGTTAACTTTGGGTATATACGTCCCCGCTGT CCTGTGTATGTCCGAAGAGATGGAAGAGTTAGCAAAACAATTACACGGGG ATTGCGTTGGTCAAACCGGAGTTGATGAAGCTTTAATTACAACTGTCAAA GACCAAAAAGGATTTCCGGACGATGAAAAATTCAAATGTTACCTAAAATG TTTAATGACAGAAATGGCGGTGGTTGGTGATGATGGTATTATAGATGTTG ATGCTGCTGTCGGTATTCTACCAGATGAACTAAAGGATGTAGCTGAGCCT GTAATGAGGAAGTGCGGCGTGAAAATGGGCGCTAACCCTTGTGATAATGT CTACCAAACACACAAATGCTATTATGATACGGATTCCAAGAA…	408	MLKLVVLLTLGIYVPAVLCMSEEMEELAKQLHGDCVGQTGVDEALITTVK DQKGFPDDEKFKCYLKCLMTEMAVVGDDGIIDVDAAVGILPDELKDVAEP VMRKCGVKMGANPCDNVYQTHKCYYDTDSKNYMIV	135	Yes	Complete	87.75	99.06	128.59	98.61	311.19	174.23	1.94325	1.9959	2.10921	1.99392	2.49303	2.24112
HeleOBP11	TRINITY_DN6310_c0_g1_i1	OBP22 [Holotrichia parallela]	Holotrichia parallela	157	157	1	3e-46	53.68%	154	AKI84380.1	ATGAGGTACTACGTTATCTTTGCCTGTCTGGTGGCCTTCACCTTGGCGAA AATGAATACCCAGTACGTGGAAAAAATTAAGGAAGTTAGTAGGGGATGTG TGAAAAGCGTTGGCGTGGACATAGAATTGGTGAAGAGTATTAAAAATGGA AACTTCGTTGAGAATCCCAAGGTTAAAGAGTACGTAGCTTGCGTGTTACA ACAGTTGGGGATGCAGAAAGCCGATGGTACGTTCGATAACGATCTGATCG AATCAAAACTGCCAAGCGGACTATCAACAGATGAGAAGAAGGCTGTGATG AAAAAATGTGCTTCTTCTGTGGGTACGGATGCTGCAGATACAGCTTGGCT AGCCTACAAGTGTTATAGAGAGAACTCGCGTTTAAATCTGGC…	405	MRYYVIFACLVAFTLAKMNTQYVEKIKEVSRGCVKSVGVDIELVKSIKNG NFVENPKVKEYVACVLQQLGMQKADGTFDNDLIESKLPSGLSTDEKKAVM KKCASSVGTDAADTAWLAYKCYRENSRLNLAANL	134	Yes	Complete	43.23	40.27	36.96	44.33	51.99	56.87	1.63579	1.60498	1.56773	1.6467	1.71592	1.75488
HeleOBP12	TRINITY_DN7252_c0_g1_i1	odorant binding protein 18 [Holotrichia oblita]	Holotrichia oblita	249	249	1	2e-82	78.38%	148	AZL87160.1	ATGAAGTTATTTGTGTTTTTAAGCGTTCTTGTGGCTATTGCCAGTTGTAC GATGCAGGATTTCTTGGACAAAGCCAATGAAAGGATGGCTAAAGTCTTTG ACGAATGTACCACAAGTGCTGGTGCTACTAAAGACGATATAATGGAATTA ATGGAGATCAGAATACCATCAAGAAAGGAAGCGAAATGTGTTTTAGCATG TTATCATAAAAAATATGGAATCCAAGACCAAGATGGCAAACTAGATAAAA CAGCCGCCATAGAAGCGATGAAGGACCTAAAAGTTGAAGACCCAGAGCTA TACGATAAAGCTGTTCAATTATTCGATACGTGTATAGAACAAGTCCCCAA TCAAAAATGCGAATGTGAAACAGCCGCTATTTTCATGTATTG…	447	MKLFVFLSVLVAIASCTMQDFLDKANERMAKVFDECTTSAGATKDDIMEL MEIRIPSRKEAKCVLACYHKKYGIQDQDGKLDKTAAIEAMKDLKVEDPEL YDKAVQLFDTCIEQVPNQKCECETAAIFMYCFNIYGKMMGLKPGMVPM	148	Yes	Complete	2.33	2.11	4.22	3.73	34.46	12.29	0.367356	0.324282	0.625312	0.571709	1.53732	1.08955
HeleOBP13	TRINITY_DN7241_c0_g1_i1	OBP11 [Holotrichia parallela]	Holotrichia parallela	47.8	47.8	0.41	0.006	26.67%	130	AKI84369.1	ATGATTTTAAAAATTATTATAACGTTGTGCATTTTTAAATTAATCCAGTG TGACAATTCCACCAAAATTTTCGAATATAGGAGAGAATGCACTGAAAAAT TGGGCGTGGATATAAAAAATGTTCGGCAATATACATTACTAACAAATGCA CAGCTTCACGATCTTCAATGCTTGGAACGTTGCATTTTAATAAAACGTGG AATTATAAACGAAAACGAGACTATACAAGAAGAAAAGTTGAAAGAAATAT TTCACAATACCAATTTCACAATGGATATTAACAGTACGTGTCCTGTGATT GCGAATGTAACAGAAAAATGTGAAAAAGGTTATCTAATTGGTAAATGCAT ACAGCTTCAAATGAGACATTCACCGAGAAATCACAAGAGACC…	732	MILKIIITLCIFKLIQCDNSTKIFEYRRECTEKLGVDIKNVRQYTLLTNA QLHDLQCLERCILIKRGIINENETIQEEKLKEIFHNTNFTMDINSTCPVI ANVTEKCEKGYLIGKCIQLQMRHSPRNHKRPHFKNGLPPEMRQYRMECLK SINQDNSTVTNKNTINSDDKMRRFQTEMCVQRCIMIRTGILDENNVIQTG NITKTFGDGQVDIGECKAIKNEDKCTEAADIKRCLNRVAFLRV	243	Yes	Complete	2.45	1.32	2.67	12.58	13.31	12.9	0.389166	0.120574	0.426511	1.09968	1.12418	1.11059
HeleOBP14	TRINITY_DN8509_c0_g1_i1	odorant binding protein 2-like protein [Anomala corpulenta]	Anomala corpulenta	197	197	0.99	3e-62	67.41%	140	AIZ03622.1	ATGTTATTGTTTTGCGTCCTGCAGGCCAGTGCAGTACCTAAGCTGCAAAC CCTATTTCAAGAACATGCGTTCAAGCAAGGTAGTGAATGCCTTTCCGAAG TTGGTGCCACTATGGATGATTTAAAATCAATTGTTAAGCAGGATATTCCA ACAACCCGAGCGGGAATGTGCCTTATAACATGTATTCATGAAAAATTTGG CATGCAAGACAATAACGGTAAAATGCTAAGGGATGGCACTCTAGCCTTTC TAGAGCAAGTTAAAGATGATCCAGCATATTACGAATTAGTTAAGGAACAC TTTCTGTACTGCTTAGATACCGTGTCCAATAACGATGAAAAATGCACAAT TGGGAACAATTTCATGAGCTGCTTGGTTCTTGGTGGAAGAAA…	411	MLLFCVLQASAVPKLQTLFQEHAFKQGSECLSEVGATMDDLKSIVKQDIP TTRAGMCLITCIHEKFGMQDNNGKMLRDGTLAFLEQVKDDPAYYELVKEH FLYCLDTVSNNDEKCTIGNNFMSCLVLGGRKKGIFD	136	No	Incomplete	2.62	7.64	9.4	9.02	17.56	11.96	0.418301	0.883093	0.973128	0.955207	1.24452	1.07773
HeleOBP15	TRINITY_DN9452_c0_g1_i1	odorant binding protein 23 [Holotrichia oblita]	Holotrichia oblita	227	227	0.99	1e-73	72.60%	148	AZL87165.1	ATGAAGCTGCTATTGTTACTTGTTTGCGTGTTTGTGTTAGCTCAGGGCAA GGAGAAACCGACAGCTGACGAAATAAAAGCGATCAATAAGAACTGCCTTA AACTGACTGGAATGGACGGAAGCGTTGTGAAGAACATAGTTTCTTACGAC ACATTTCCAAAACCATCCGATAAATATTATAGATATTTGGAATGCATGTA TACTAATCAAGGCTACCTAGACGCGGATGGTCTCATTTCGTACCAAACGA TAGAAGACTTTATTTTGGATTTTTATGACTTGGATACGGTCAAGTTGGCT ATCGAACCTTGCGTAGTCCTGCAGGAGGGTGAAAATGGCGGAGAAAGAGC TTACAACGCCGCCAAATGTTTACTACGAAATTTAGAGACGTT…	444	MKLLLLLVCVFVLAQGKEKPTADEIKAINKNCLKLTGMDGSVVKNIVSYD TFPKPSDKYYRYLECMYTNQGYLDADGLISYQTIEDFILDFYDLDTVKLA IEPCVVLQEGENGGERAYNAAKCLLRNLETLEKRYEKENKNIAGKLT	147	Yes	Complete	63.79	87.69	67.33	69.02	54.03	52.02	1.80475	1.94295	1.82821	1.83897	1.73263	1.71617
HeleOBP16	TRINITY_DN11522_c0_g1_i1	odorant binding protein 13 [Anomala corpulenta]	Anomala corpulenta	327	327	1	8e-111	75.34%	223	AKC58534.1	ATGAAGACGATATTACTTACAGTTACTTTGGTCTTGGGCTTCGCAAGCGC CTATGATTTTGGCGACGAATTTTTCAATCAACTCTTAACAAGAGAATACG ATGACTTTTCGTCAGTAGATTCTGCTTTTCTTCATCCAAGAGCTCGTAGG GATGAAGAGGCGGCAAAATGTCACCACAAACACAAATTTTGCTGCGCCGA TGAACTAATGTTTCAATTGCACGATAAATATCGTGATATTAAAAGAGAGT GTTACAAAGAAGTAACTGGAAAGGAATTTGGAGGTGGCCCACCATTCACA TGTGAAGAGCTAGAAGAACGAAAGAAGGAGATGAGATGTGTGGCCGAATG CGCTGGTAAAAAGAAAGGAATGATCGATGACAAAGGAAATTT…	669	MKTILLTVTLVLGFASAYDFGDEFFNQLLTREYDDFSSVDSAFLHPRARR DEEAAKCHHKHKFCCADELMFQLHDKYRDIKRECYKEVTGKEFGGGPPFT CEELEERKKEMRCVAECAGKKKGMIDDKGNLKEEEAKELVKAITADLGWF QSVSDEIITKCAGEAKAAAEKHKDGCNPSDLKFAFCIFKEIQLNCPADQI KDQARCEAMRESIKKYDHPPVH	222	Yes	Complete	467.22	328.23	355.68	621.04	826.96	797.56	2.66952	2.51618	2.55106	2.79312	2.91748	2.90176
HeleOBP17	TRINITY_DN11547_c0_g1_i1	odorant binding protein 26 [Holotrichia oblita]	Holotrichia oblita	153	153	0.88	4e-44	51.02%	155	AZL87168.1	ATGGAAATGTGTCAATCATTAACGACCAGTTTAGTGAAGATGATGTCTAC ATTTTTGCTATGGATTTCACTTCTTGCGATTACAGTTCAGTGCCTGCCAC TCAAAGGATCCACCCCTAACTTGACAAAAATCACAGAAGACTGCGCGACA CAAACTAAATGGAATATTGGTGTTATGACAGGTCTAATAAGCACTGGACA ATTTCCAGAACCCACCGAAACTTATTTAAATTTTTTGGAGTGCTTATACA AGAACCAAAATTACTTTGACGATCAAGGTTTCGTTTCATATTCCTCTATC GAGAAATTTTTATCTGGATTTTACAACAGCACCCAATTGAGAAAGGCTAT GGAACCATGTGAGCAGATACAAACCGGTACTAGCTTAGGAGA…	498	MEMCQSLTTSLVKMMSTFLLWISLLAITVQCLPLKGSTPNLTKITEDCAT QTKWNIGVMTGLISTGQFPEPTETYLNFLECLYKNQNYFDDQGFVSYSSI EKFLSGFYNSTQLRKAMEPCEQIQTGTSLGERAYNAAKCIISNLFTIEAE AESQSPQSTVEENTI	165	Yes	Complete	44.09	69.25	55.41	30.56	7.42	15.08	1.64434	1.84042	1.74359	1.48515	0.870404	1.1784
HeleOBP18	TRINITY_DN11744_c0_g1_i1	odorant binding protein 25 [Holotrichia oblita]	Holotrichia oblita	173	173	0.87	7e-53	67.23%	134	AZL87167.1	ATGAAGACGTCTCTGATAATGTTTCTGTGCATATTTACATCTGCTAAGGC CTTTTCTGCAGAAAACCAAAACCAAGCTATTGAAAAATGTGCCAAAAAAA CAGGAATAGACGAATCCATCGTTTCCCGTATTGGAACGACATTAGAAATA CCAGATACCAGCACAGCGAAGAAGTTCCTCATGTGTTTAAATAAGAAGAT GGGCTTTCAAGACGAAGAAGGACAAATGCTATTTGATAACATTAGAGACA CGTTGATCGGACTATCTGGAGCAGAGGTTAATTCTACTATAAATACTTGC AAGCAAGTCAAAGGTTCAAATAGTATAGAAAATTCGTATTTGGCGACGAA GTGTATTTTTAGAAAGATCAAATCAATTATAAAGTTAAAGAC…	402	MKTSLIMFLCIFTSAKAFSAENQNQAIEKCAKKTGIDESIVSRIGTTLEI PDTSTAKKFLMCLNKKMGFQDEEGQMLFDNIRDTLIGLSGAEVNSTINTC KQVKGSNSIENSYLATKCIFRKIKSIIKLKTRK	133	Yes	Complete	1.76	1.07	1.58	0.76	0.44	1.08	0.245513	0.0293838	0.198657	-0.119186	-0.356547	0.0334238
HeleOBP19	TRINITY_DN12206_c0_g1_i1	odorant binding protein 26 [Holotrichia parallela]	Holotrichia parallela	74.3	74.3	0.88	6e-14	30.17%	127	ALP75939.1	ATGAAGCACGTTCTGCTTTTCATAACCCTTAATTTATTTTTGACACAAAT TAATTGTGATATGACAGCCGTAAGTGCCGCTATGCACGATTGTTTGACAA AACTTAATATAGACCTTAAAGAAGTAAATGCTATGGAAAATGCAGTTATG ACAAATACAGAACCATCCCGCGATGGTAAATGTTTAGCGTCCTGTACAAT GGAAAAAGCTGGTCTCACCAAAGATGGAAAGATTATAGTGGACGCCGTTA ATGCATTAGATCCAACTATAGCATCAGTAGACTTGGAACAATGTCAAGGT CTAACAGGCAGCGATAACTGCGAAAGAGACTATAACATCCTCAAGTGTGG TGTAGGACAATATATGCTTAAGTACAAATCGAAGCCACAACA…	396	MKHVLLFITLNLFLTQINCDMTAVSAAMHDCLTKLNIDLKEVNAMENAVM TNTEPSRDGKCLASCTMEKAGLTKDGKIIVDAVNALDPTIASVDLEQCQG LTGSDNCERDYNILKCGVGQYMLKYKSKPQQ	131	Yes	Complete	18.6	17.86	24.24	41.18	47.32	50.14	1.26951	1.25188	1.38453	1.61469	1.67504	1.70018
HeleOBP20	TRINITY_DN12328_c0_g1_i1	odorant binding protein 7 [Holotrichia oblita]	Holotrichia oblita	113	113	0.97	3e-29	46.51%	124	AZK90211.1	ATGAGGTCTCTGATAATTTTAGTTTTGGTAACTGTAACAATGGCAGAGGA TGCCGATACAGATCTTCTTATTGGTAGCGACGCCCAAAGAAACCAGTGTA TAAAAGAGTTAAAATTCAATGCAGATGAAATTCGTGAAATCGACAGTCTG GACGATTTAGATGACATGACCATGAATGAAAAATGCATTTTGAGATGTGT TTTGATGAAGCTGGGTGCCATCGATAAACAAGGAGCCTTAGTTCCTGATG AATTGGACGAACAGATCACGAAAGACTTGAATATCGACTTTTCGAAATGC GTTCCCCAGAAAAACATCACCGATCCGTGCGAACAGACTTACGTTTTAAC ACGTTGCATGTTCCAATTGTTGTTTAAAGCCGCCGAGAAGAG…	396	MRSLIILVLVTVTMAEDADTDLLIGSDAQRNQCIKELKFNADEIREIDSL DDLDDMTMNEKCILRCVLMKLGAIDKQGALVPDELDEQITKDLNIDFSKC VPQKNITDPCEQTYVLTRCMFQLLFKAAEKS	131	Yes	Complete	133.3	91.75	103.05	172.26	185.17	182.32	2.12483	1.96261	2.01305	2.23618	2.26757	2.26083
HeleOBP21	TRINITY_DN15156_c0_g1_i1	odorant binding protein 27 [Holotrichia parallela]	Holotrichia parallela	238	238	1	4e-78	82.98%	140	ALP75940.1	ATGAAGTACAACATTGTATTGCTTTTGTTTGTTGTTATATTCACCTACGC GCAGGCGTTGCTCAGCCAAACACAACAAATAGAAGCAGTCCAATTATGCG CTAACCAAACGAGCATCGCCCCAAGGAGTATAGGGAAATTGACACGTAAG CTGTCCGTACCCAAAAATGATCCGGCAGTCAAGACTTTCTTAGTTTGTGT CTACAAATACGTAGGATTGCAAGACCAACAAGGCAACATGAGGTTCGATA AGATAAGGGAACAGCTAAAGAACGACTTTTTCAAGTACGACACCGACAGC GTGGTAGATACCTGTTCTAGCGTTAAAGGAACAACTCACGAGGATAATGC CTTTTTAGCGACTCAGTGTATACTAAAACAAATCAGAAAAAT…	426	MKYNIVLLLFVVIFTYAQALLSQTQQIEAVQLCANQTSIAPRSIGKLTRK LSVPKNDPAVKTFLVCVYKYVGLQDQQGNMRFDKIREQLKNDFFKYDTDS VVDTCSSVKGTTHEDNAFLATQCILKQIRKISNNAQKANKN	141	Yes	Complete	19.61	20.11	19.37	23.66	11.24	21.57	1.29248	1.30341	1.28713	1.37401	1.05077	1.33385
HeleOBP22	TRINITY_DN18152_c0_g1_i1	odorant binding protein 7 [Holotrichia oblita]	Holotrichia oblita	82.4	82.4	0.93	3e-17	39.67%	124	AZK90211.1	ATGAGGTCTTTGTTAATTTTAGTTTTAGCAACTGTAGTGATTGTAGAGGA TGTTTTTAGCAACGACGCAGGAAGAATCGCATGTATAAATAAGTTAAACT TGAACCCAGATGAAATTCGCGGCGTCGATGCTTTGGAGACTTTAGAGGTG TTGACCAAGGATGAAAAATGCGTTTTAAGATGCATGTTGATGGAATTAGG TACCATTGATAGTCAAGGAGCTATAGCTCCGGCAGTACTAGACAGAAAGA TGTTGAAAGATTTGAAGATCGATTTCTCGATATGTGTTCCCCAGAAAAAC ATCACCGATTTGTGCGAACAGACTCACGTTCTAACGCAGTGTCTCATGAA ATTGTCCGTTGGCGCCGTTCAGAAAAGTTAA	381	MRSLLILVLATVVIVEDVFSNDAGRIACINKLNLNPDEIRGVDALETLEV LTKDEKCVLRCMLMELGTIDSQGAIAPAVLDRKMLKDLKIDFSICVPQKN ITDLCEQTHVLTQCLMKLSVGAVQKS	126	Yes	Complete	3.77	2.81	4.95	3.52	9.61	8.26	0.576341	0.448706	0.694605	0.546543	0.982723	0.91698
HeleOBP23	TRINITY_DN19420_c0_g1_i1	odorant binding protein 3-like protein [Anomala corpulenta]	Anomala corpulenta	224	224	1	1e-72	71.13%	142	AIZ03623.1	ATGGAATACGGACTAATCTTCGTTATTTTGACCGTTTTGTTTTTCGACAA TGCTTTATCGTTGAACGAGGCCCAAGTAAAAGCTGGCATAAAATTAGTAA AAAATACATGTAGAACGAAAACTAAAATCACAGACGAGCAAATAGATAAA ATGCATCAGGGAATTTGGGACGATGACGACGAGGTTACAAAGTGCTATAC CCATTGTTGTCTCGGTATGATGAAATTGCAAGCCAAAAATGGGGCTTTCG ATCGAACATTGGTTGAAAGACAAGTGGCCCAAATCCCAGAATCTGTCAAA GAAACTTTAGTTGCTAGTTTCGATAATTGTGCTAACGCAGGAGAAGGATT GACGAAGAAATGTGATTTATCTTATGCTTTTTTCAAGTGTAT…	429	MEYGLIFVILTVLFFDNALSLNEAQVKAGIKLVKNTCRTKTKITDEQIDK MHQGIWDDDDEVTKCYTHCCLGMMKLQAKNGAFDRTLVERQVAQIPESVK ETLVASFDNCANAGEGLTKKCDLSYAFFKCMYHDDPEHYMLP	142	Yes	Complete	41.72	48.43	49.56	29.43	83.66	48.32	1.62034	1.68511	1.69513	1.46879	1.92252	1.68413
HeleOBP24	TRINITY_DN20162_c0_g1_i1	general odorant-binding protein 70 [Onthophagus taurus]	Onthophagus taurus	238	238	0.93	4e-77	64.36%	191	XP_022914382.1	ATGGCGATACAAATATCGGTTGGTTGTTTGTTGGTAATTGCGAGTTTACT GTTTATTTGTAGTGTTTCTGGTGAAAATGTGCAGGTTCAAAAATGTCAAG TTCCACCATCAGCTCCTAAGAACATAGAGAAAGTCATAAACAAATGCCAG GATGAAATTAGAATGGCTATCTTATCTGAGGCACTACAAGTATTCCACGT AGATGGGGAGAATAATACCAGAATTAAAAGACAAGTGTTTACTGAGGATG AAACTAAGATAGCCGGTTGCTTATTACATTGCGTCTATAGGAGAATGAAT GCTCTAAACCAAGAAGGCTTTCCGACTATAGAAGGATTAGTTTCTCTTTA CGCTACCGGTGTTAAAGACCGTGGATACCTGTTAGCAACTTT…	546	MAIQISVGCLLVIASLLFICSVSGENVQVQKCQVPPSAPKNIEKVINKCQ DEIRMAILSEALQVFHVDGENNTRIKRQVFTEDETKIAGCLLHCVYRRMN ALNQEGFPTIEGLVSLYATGVKDRGYLLATLQSVTTCLVDSNKKHLKQAT SDEVSADQCSIAFDVFNCVSERIGEYCGQTP	181	Yes	Complete	10.96	7.89	10.24	3.84	3.34	1.74	1.03981	0.897077	1.0103	0.584331	0.523746	0.240549

## Sheet: Table S5. CSPs
Supplementary Table S5. Annotation of identified transcripts for CSPs
Gene	Unigene	Description	Scientific Name	Max Score	Total Score	Query Cover	E value	Per. Ident	Acc. Len	Accession	Sequence nt	Length nt	Sequence aa	Length aa	Signal P	Full sequence	TPM L2 (1)	TPM L2 (2)	TPM L2 (3)	TPM L3 (1)	TPM L3 (2)	TPM L3 (3)	Log10 TPM L2 (1)	Log10 TPM L2 (2)	Log10 TPM L2 (3)	Log10 TPM L3 (1)	Log10 TPM L3 (2)	Log10 TPM L3 (3)
HeleCSP1	TRINITY_DN990_c0_g1_i2	chemosensory protein 14-like protein [Anomala corpulenta]	Anomala corpulenta	191	191	0.91	1e-59	72.73%	136	AIZ03626.1	ATGAAGGCAACTTTTCTCTTCTCTGTCTTTGTATTCGTGGCAATTTACGT TAGTGATGCTCAAAATGTATCGCCGGGCTTATTTCTATCGAAGTACAAAG TAGACGTAGATCAAGTGATTTCTAGTAAACGTCTATTAATAAACTACGCC AATTGTTTATTAGACAAAGGACCGTGCACTGCTGAAGCAAAAGAACTTAA AAAAATAATACCAAACGCATTAGCTACTCAATGTAAGGATTGCAGTGTGG AAGAAAAAAAAGCTGTTGGCAAAATCTTCTCGTATCTTCTGCAAAATCAT CGGGAACTATGGAATCAACTGCTGGATAAGTTCGATCCTGAAGGTAATTT CAGAAAACAATACGAATTGGACGATGAGGATTACGATGACGA…	399	MKATFLFSVFVFVAIYVSDAQNVSPGLFLSKYKVDVDQVISSKRLLINYA NCLLDKGPCTAEAKELKKIIPNALATQCKDCSVEEKKAVGKIFSYLLQNH RELWNQLLDKFDPEGNFRKQYELDDEDYDDEE	132	Yes	Complete	292.03	296.25	270.76	280.2	364.52	326.57	2.46543	2.47166	2.43258	2.44747	2.56172	2.51398
HeleCSP2	TRINITY_DN4201_c0_g1_i9	CSP11 [Holotrichia parallela]	Holotrichia parallela	152	152	0.97	9e-45	58.40%	129	AKI84394.1	ATGTATAAGGTGTTAGTTGTGTTGAGTGTTGTCGTGGCACTGGCCTCAGC AAAGCCAGACGATCATTATACAACAAAATACGATAACATTGATATCGACG AAATTTTGAGTAATGATCGTCTTCTGGAAGGATACAATAAGTGTCTTTTA GACGAAGGACCATGCGCCCCAGATGCATTGGAGTTAAAAAAGGTAGTTTC CGATGCCCTGGAAACCGAATGTATTAAATGCAATGAACGGCAGAAGGAAG CCGCAAAGAAAGTTCTGCGTTTCCTGTTCGAGAAGAAACAACCCCAATTT AAGAAATTAGAAGCCAAATACGATCCCAAGGGGGTGTATAGGAACAAATA CAGAGAGGCAGCAGCAAAAGAGGGAGTTAAAATATAA	387	MYKVLVVLSVVVALASAKPDDHYTTKYDNIDIDEILSNDRLLEGYNKCLL DEGPCAPDALELKKVVSDALETECIKCNERQKEAAKKVLRFLFEKKQPQF KKLEAKYDPKGVYRNKYREAAAKEGVKI	128	Yes	Complete	16255	12655.5	13599.6	22311	33795.8	25738.1	4.21099	4.10228	4.13353	4.34852	4.52886	4.41058
HeleCSP3	TRINITY_DN7078_c0_g1_i1	chemosensory protein 5 [Anomala corpulenta]	Anomala corpulenta	220	220	0.99	9e-72	82.40%	126	AKC58518.1	ATGAAGTGTTGCAGTTTGATTTTCGTGCTATGCCTTGGCGCGGTGGTTGT CGTCCGAGCTCAAAACAAATACACTTCGAAGTACGATAATGTAGATGTCG ACCGTATCTTATCAAATCAAAGAATACTAACGAATTATCTGAAATGTTTG ATGGACGAAGGGCCGTGCACGAACGAAGGGAGAGAATTGAAAAAAACTCT ACCCGACGCCTTAGCTGGAGGATGCAGCAAATGTAACGAGGGGCAAAAAG CTACGGCCGAAAAAGTAATAAGACATCTCATAAAGAATAGAACTAGCGAT TGGAAGAAACTAACAGCAAAATACGATCCTTCTGGGCAATATAGAAAGAA GTACGAGGCGCAATACAATATTAGAGCGTAG	381	MKCCSLIFVLCLGAVVVVRAQNKYTSKYDNVDVDRILSNQRILTNYLKCL MDEGPCTNEGRELKKTLPDALAGGCSKCNEGQKATAEKVIRHLIKNRTSD WKKLTAKYDPSGQYRKKYEAQYNIRA	126	Yes	Complete	2.14	4.47	4.57	1.66	3.08	2.39	0.330414	0.650308	0.659916	0.220108	0.488551	0.378398
HeleCSP4	TRINITY_DN7494_c1_g2_i1	chemosensory protein 4 [Anomala corpulenta]	Anomala corpulenta	317	317	0.98	7e-106	66.54%	261	AKC58517.1	ATGTTTTACGCGATAATTTCGATTGTTATTTGTTATTCGGCGATCCAGTT TGTTATCGCAGCCGATCCCCCGGGGGGTTACTACACTACCAGATACGATC ACTTGGACATCGAAAACATATTGAATCAGAAGCGTTTAGTGGTGTACTAT GCCGCGTGCCTATTGGAAAAAGGACCGTGTACACCGCAAGGAACTGAATT TAAAAGTATATTACCAGAAGCGATCAAAACCAACTGTCTGCGATGCACCG AGAAACAACGCATAGTGACCACCCGTTCGATCAAGCGACTGAAAAAAGAA TACCCGGATATTTGGGCACAATTGGAAAAGCGATGGGATCCGACAGGTGA AAATGTCAAGCGATTATTGGCTTCGGTGAATCGACCTAGACC…	759	MFYAIISIVICYSAIQFVIAADPPGGYYTTRYDHLDIENILNQKRLVVYY AACLLEKGPCTPQGTEFKSILPEAIKTNCLRCTEKQRIVTTRSIKRLKKE YPDIWAQLEKRWDPTGENVKRLLASVNRPRPVSEVPSVFDRFGDDVPKQD ENRSAELVDDSTTSTSTTSTARSTERMSTITESTTSSTTTATTFTTTPRT VIFRASIKPVTARPFNSIGPNLMVLNPKVIIDKVFQTADIVLNTVTGVLK GK	252	Yes	Complete	50.47	47.19	46.01	59.75	83.39	82.05	1.70303	1.67385	1.66285	1.77634	1.92111	1.91408
HeleCSP5	TRINITY_DN10087_c0_g1_i1	CSP2 [Holotrichia parallela]	Holotrichia parallela	186	186	1	5e-58	63.28%	130	AKI84385.1	ATGGGGTACATTTTATCGTTGTTGGTGGTTTTAGCAGTAGTTGTTGCTGT CATATCCGACGAAAAATATACTACAAAATACGATAATATTGATGTACATA ATATCATAAACAATAAGCGTCTTCTCAGGGGATACTCGAATTGTCTTCTG GACAAAGCAGCTTGCAGTCCCGATGGAGCGGAATTAAAACGTGTACTACC GGATGCACTCAAAACCAATTGTTCCAAATGCAATAACGTTCAAAGAGATG GAGCACGCATAATACTCAAGCACCTAATAGACAATGAGCCCGAAATTTGG AACGAATTGGAGCAAAAATACGATCCTGACGGTATCTACACTAAACAGTA TCAAGAGGACGCTAAAAAAGAAGGCATTAATCTATGA	387	MGYILSLLVVLAVVVAVISDEKYTTKYDNIDVHNIINNKRLLRGYSNCLL DKAACSPDGAELKRVLPDALKTNCSKCNNVQRDGARIILKHLIDNEPEIW NELEQKYDPDGIYTKQYQEDAKKEGINL	128	Yes	Complete	131.23	363.47	181.92	92.32	141.87	101.92	2.11803	2.56047	2.25988	1.9653	2.15189	2.00826
HeleCSP6	TRINITY_DN12200_c0_g2_i4	chemosensory protein 8 precursor [Tribolium castaneum]	Tribolium castaneum	95.1	95.1	0.71	7e-23	55.71%	99	NP_001039290.1	ATGGTTTTTAAGATACAGTCGCGAACAGCTGGCGTTACGATTTTCGTGTT CCTTCTTTGCTTGGATCTAATTTCGTGTCAAACTGATGGATTTATACAGA GGCAGTTGTTGTGCGCTTTGGATAGGGCACCTTGTGACGAAATGGGGAAT CAAATAAAAGCAATTTTACCAGAAATTATTGGAAGAAGATGTCGAAACTG TAGCGGAACTCAACTAGCTTATGCCAATACGATTTCTAGGTTTATTCAAC AAAATCATCCTCAAGCTTGGGGTGCATTATTAGAAAAATATTCCTAG	297	MVFKIQSRTAGVTIFVFLLCLDLISCQTDGFIQRQLLCALDRAPCDEMGN QIKAILPEIIGRRCRNCSGTQLAYANTISRFIQQNHPQAWGALLEKYS	98	Yes	Complete	34.11	30.36	42.42	3.46	9.99	13.43	1.53288	1.4823	1.62757	0.539076	0.999565	1.12808
HeleCSP7	TRINITY_DN13346_c0_g1_i1	chemosensory protein 1-like protein [Anomala corpulenta]	Anomala corpulenta	192	192	1	5e-61	84.26%	108	AIZ03627.1	ATGCAATTCGCACAGATCTTTGTCGTTGTTTGTGTAATCGCAACGGCCAT GGCGAAACCGCAAAAACGACCGCAAGTCTCCGAAGAGGCCATAGAAAATG CGCTGAAAGACAATAGATATCTGATGAGACAATTGAAGTGCGCCATCGGT GAAGCACCTTGCGATCAAGTTGGTCGTCGATTAAAAAGCTTAGCTCCATT AGTACTTCGTGGAGCTTGTCCGCAGTGCAGTCAGTCCGAAGTGAGGCAGA TCCAAAAAGTCCTAGGTTACGTCCAGAAGAACTACCCTCGTGAATGGAAC AAGATATTACAGCAATACGCGGGATAA	327	MQFAQIFVVVCVIATAMAKPQKRPQVSEEAIENALKDNRYLMRQLKCAIG EAPCDQVGRRLKSLAPLVLRGACPQCSQSEVRQIQKVLGYVQKNYPREWN KILQQYAG	108	Yes	Complete	3.78	5.32	4.54	7.88	7.03	8.29	0.577492	0.725912	0.657056	0.896526	0.846955	0.918555
HeleCSP8	TRINITY_DN19282_c0_g1_i1	CSP11 [Holotrichia parallela]	Holotrichia parallela	213	213	1	7e-69	80.77%	129	AKI84394.1	ATGAAAGGTATCATTCTTCTGGGTTTGGTTGCGCTTGTCGCTGTAGTGGC GGGTAGACCGGAAGAAGGAAAGTACACCACCAAATACGATAACGTGAATC TGGACGACATCTTGAAGAACAAACGTTTGCTGAGGGGATACGTGAATTGT CTTCTCGAAAAAGGGCCATGCAGTCCTGATGGTACCGAATTGAAGAAGGT GTTACCCGATGCCATTGAAACTGAATGCTCCAAATGCAGTGAGAAGCAAC GTAACGGAAGTCGTACAGTCTTAACCCATTTGATTGACCATGAACCAGCA TACTACGAGGAGTTGGAAAAGAAATATGATCCCAAGGGCGAGTACAAGCT AAAGTACAAGGAACAGGCAAAGAAAGAAGGAATTAAGCTCTAA	393	MKGIILLGLVALVAVVAGRPEEGKYTTKYDNVNLDDILKNKRLLRGYVNC LLEKGPCSPDGTELKKVLPDAIETECSKCSEKQRNGSRTVLTHLIDHEPA YYEELEKKYDPKGEYKLKYKEQAKKEGIKL	130	Yes	Complete	300.96	428.57	296.96	277.06	621.35	243.49	2.47851	2.63202	2.4727	2.44257	2.79334	2.38648
HeleCSP9	TRINITY_DN20108_c0_g1_i1	CSP13 [Holotrichia parallela]	Holotrichia parallela	171	171	1	3e-52	59.38%	128	AKI84396.1	ATGTATAAAATAGTTGTTGTGTTCGCGGCTTTACTGGCAGTATGTTTGAG CAGGCCAGAAGAAAAATACACAACAAAATATGATGGTGTAGATTTAGACG AAATTTTGAACAACGAACGACTTCTAAATGGATATTGCAACTGCATGTTA GATAAAGGAGCTTGCAGCCCAGATGGAGCAGAATTGAAACGCGTCATTCC CGACGCACTCGAAACGGAATGTAAGAAATGCAACGACAAGCAAAAAGAAG GTGCAAAAAAAGTACTGCGCTTCATATATGAAAAGAGGAAGGATTGCTTC GATCCATTGGAAGCCAAATATGATCCCAAAGGAGAATATAGAAACAGGTA CAGAGCGGAAGCAGAAAAAGAAGGAGTTAAACTGTAA	387	MYKIVVVFAALLAVCLSRPEEKYTTKYDGVDLDEILNNERLLNGYCNCML DKGACSPDGAELKRVIPDALETECKKCNDKQKEGAKKVLRFIYEKRKDCF DPLEAKYDPKGEYRNRYRAEAEKEGVKL	128	Yes	Complete	49.86	47.68	39.67	177.43	417.1	231.12	1.69775	1.67834	1.59846	2.24903	2.62024	2.36384

## Sheet: Table S6. Primers
Supplementary Table S6. Primers used for qRT-PCR
Gene	Primers
HeleOBP1_F	CCAAAGTTGACCCGACCCTTATA
HeleOBP1_R	CTTCACAACGTCCATGAGCAATT
HeleOBP2_F	CTACGAGATGAAGGCGAATTTGC
HeleOBP2_R	CGGTCTCCAATTTTAGGGTCTGA
HeleOBP3_F	ATTTCTTCGCGTTGCTATTCCTG
HeleOBP3_R	GGATGGATTCACGTTGGTTTGTT
HeleOBP4_F	TCAAATAACGAACCCTCTCACGA
HeleOBP4_R	TCTACAACGCTAGCATCAACAGA
HeleOBP5_F	GCGTCTGGAAGGAAATACAACTG
HeleOBP5_R	GAGGAGGTGGTGGAAATCTGTTA
HeleOBP6_F	TAGTCGCAAAAGGTCGTAAAGGA
HeleOBP6_R	TTCATCGATTTCCTTCTCCGTGA
HeleOBP7_F	CATTCAAGAGCATGGGAAAAGGG
HeleOBP7_R	GACACAAGATATGACGCATTGGG
HeleOBP8_F	GCAGCTCAATCGTTAGAATGTGA
HeleOBP8_R	TCTCGTAACTTTGTCCCGAAGAA
HeleOBP9_F	GGCACTAACAGACGAACAAAAAG
HeleOBP9_R	GCTGAATTCTCCTTTACGACCTT
HeleOBP10_F	CCGAAGAGATGGAAGAGTTAGCA
HeleOBP10_R	CCACCGCCATTTCTGTCATTAAA
HeleOBP11_F	GGCGAAAATGAATACCCAGTACG
HeleOBP11_R	CGCAAGCTACGTACTCTTTAACC
HeleOBP12_F	GATAAAACAGCCGCCATAGAAGC
HeleOBP12_R	AAATAGCGGCTGTTTCACATTCG
HeleOBP13_F	GTGTGTACAACGATGCATCATGA
HeleOBP13_R	TCCACTTGACCATCTCCAAATGT
HeleOBP14_F	GGCATGCAAGACAATAACGGTAA
HeleOBP14_R	CAAGAACCAAGCAGCTCATGAAA
HeleOBP15_F	ACGACACATTTCCAAAACCATCC
HeleOBP15_R	TTCGATAGCCAACTTGACCGTAT
HeleOBP16_F	AAGAAGGAGATGAGATGTGTGGC
HeleOBP16_R	GGAACCAGCCTAAATCAGCAGTA
HeleOBP17_F	TCCAGAACCCACCGAAACTTATT
HeleOBP17_R	TTGTATCTGCTCACATGGTTCCA
HeleOBP18_F	TCAAGACGAAGAAGGACAAATGC
HeleOBP18_R	TGAACCTTTGACTTGCTTGCAA
HeleOBP19_F	GACGCCGTTAATGCATTAGATCC
HeleOBP19_R	CCTACACCACACTTGAGGATGTT
HeleOBP20_F	TTGGACGAACAGATCACGAAAGA
HeleOBP20_R	TAACTCTTCTCGGCGGCTTTAAA
HeleOBP21_F	CCAATTATGCGCTAACCAAACGA
HeleOBP21_R	AGTCGTTCTTTAGCTGTTCCCTT
HeleOBP22_F	CGTCGATGCTTTGGAGACTTTAG
HeleOBP22_R	GGGGAACACATATCGAGAAATCG
HeleOBP23_F	GTTGAACGAGGCCCAAGTAAAAG
HeleOBP23_R	ATAGCACTTTGTAACCTCGTCGT
HeleOBP24_F	TTCCACCATCAGCTCCTAAGAAC
HeleOBP24_R	ACGTGGAATACTTGTAGTGCCTC
HeleCSP1_F	TCTCTGTCTTTGTATTCGTGGCA
HeleCSP1_R	GTGCACGGTCCTTTGTCTAATA
HeleCSP2_F	GCAAAGCCAGACGATCATTATAC
HeleCSP2_R	CATGGTCCTTCGTCTAAAAGACA
HeleCSP3_F	TGAAATGTTTGATGGACGAAGGG
HeleCSP3_R	TGCTGTTAGTTTCTTCCAATCGC
HeleCSP4_F	AAGCGATCAAAACCAACTGTCTG
HeleCSP4_R	ATCCCATCGCTTTTCCAATTGTG
HeleCSP5_F	TAAAACGTGTACTACCGGATGCA
HeleCSP5_R	TCCAATTCGTTCCAAATTTCGGG
HeleCSP6_F	CGTGTTCCTTCTTTGCTTGGATC
HeleCSP6_R	AAGCTAGTTGAGTTCCGCTACAG
HeleCSP7_F	ATTCGCACAGATCTTTGTCGTTG
HeleCSP7_R	TCTTTCAGCGCATTTTCTATGGC
HeleCSP8_F	AGACCGGAAGAAGGAAAGTACAC
HeleCSP8_R	ACACCTTCTTCAATTCGGTACCA
HeleCSP9_F	TATGTTTGAGCAGGCCAGAAGAA
HeleCSP9_R	CGTTTCAATTCTGCTCCATCTGG
HeleIR1_F	GCAAAGATTCGAAGGCCAATTCT
HeleIR1_R	TGTGGTACTGATGATGAGCGTTT
HeleIR2_F	TTCAATACGGCCCTCTTAAAGCT
HeleIR2_R	ACCAGTAGATTGACGTTCCTGAC
HeleIR3_F	CGTTCCTACGACACTCTAAGCAT
HeleIR3_R	CGTGAGGGTATAAGTTCAAGGTG
HeleIR4_F	GCCAATCACAGCAAACTCTATCG
HeleIR4_R	TATCGACTCTAGGCTTGATCGGA
HeleIR5_F	GAAGACGGAAGAAGGCAGAACTA
HeleIR5_R	AGTAAAACCAGTCTCGTCACTCC
HeleIR6_F	ACAAATCCCTATCCATGCATCGA
HeleIR6_R	TTTCGGTACCCTGTTGCATAAGA
HeleIR7_F	TACCATCGCCAATATTACCAGCA
HeleIR7_R	TGGTCGCTATTATTCGTGGGATT
HeleIR21a_F	CAGAACCGCAACTGGAAAACTAT
HeleIR21a_R	TGGTCGGTTTCTTGTAGCACTTA
HeleIR25a_F	AAAACAAGACGACCAATCCGATG
HeleIR25a_R	GCACAGTTCGTAAAGTTGTGTCT
HeleIR68a_F	TCGGATATCAAATACGGCTGTGT
HeleIR68a_R	TTACAGCCTTCACACCGTCTTTA
HeleIR75a_F	CACCGTGACCTTGTACCTGATTA
HeleIR75a_R	AATCCCCATATGTTCTCGAGCTC
HeleGR1_F	GTTTCTAACAACTTTGGCAGTGG
HeleGR1_R	CAGCGTAACGTTGATATGTCGTA
HeleOrco_F	CTGCCATTAAGTACTGGGTTGAA
HeleOrco_R	AAAAGGTAGCCAAGAACGGTAAG
HeleOR1_F	GAGGGATGTATTCTCAGTGATGC
HeleOR1_R	CAGCGTGCATTGTACTAGATTTG

## Sheet: Table S7. Read quality
Supplementary Table S7. Read quality and mapping rate per sample.
SampleID	Raw reads	High-quality reads	Mapped reads	Mapping rate (%)
L2-1	19,913,948	19,457,430	18,088,291	92.96
L2-2	21,224,629	20,719,633	19,376,319	93.52
L2-3	29,569,240	28,865,158	26,536,606	91.93
L3-1	30,464,981	29,700,456	27,411,323	92.29
L3-2	23,224,278	22,681,291	20,927,183	92.27
L3-3	21,117,181	20,635,375	19,228,264	93.18
